# Supplementary material for: SARS-CoV-2 infection dynamics in a MHCI-mismatched lung transplant recipient
Source: Nat Commun. 2025 Sep 16;16:8292. doi: 10.1038/s41467-025-63681-y (PMC12441153; doi:10.1038/s41467-025-63681-y)
Supplement: Supplementary file 4 — Source Data [file 41467_2025_63681_MOESM4_ESM.xlsx]

## Sheet: Figure 1
Figure 1a											Figure 1c					Figure 1d				prednisolone		mycophenolat mofetil		tacrolimus			everolimus
day	CT (swab)	Sequencing	Sotrovimab	Evusheld	Remdesivir	Remdesivir	Molnupiravir	CT (BAL)	Molnupiravir		day	swab	BAL				Rituximab	Tocilizumab	Basiliximab	day	mg/day	day	mg/day	day	mg/day	blood concentration	day	mg/day	blood concentration
-47	25										1	False				-70	True			-100	5	-100	2	0	0.5		99	0.25
-45			45								2	False				-56	True			-99	5	-99	2	1	0.5		100	0.5
-9	31	31	45								4		False			-11		True		-98	5	-98	2	2	0.5		101	0.5
-5	34										26	False				0			True	-97	5	-97	2	3	0.5		102	0.5
-1	33										32	False				4			True	-96	5	-96	2	4	10		103	0.5
0			45								47	False								-95	5	-95	2	5	10		104	0.2
1	23										55	False								-94	5	-94	2	6	10		105	0.2
2	24	24									60	False								-93	5	-93	2	7	10		106	0.2
3	29										76	False								-92	5	-92	2	8	12		107	0.2
4	29	29									83		True							-91	5	-91	2	9	12		108	0.15
4		26			45			26			85	False								-90	5	-90	2	10	14		109	0.1
5	35			43							91	False								-89	5	-89	2	11	14		110	0.1
6	37										96	False								-88	5	-88	2	12	10		111	0.1
7	40										100	False								-87	5	-87	2	13	10		112	0.1
8											103		True							-86	5	-86	2	14	5		113	0.1
9											111		True							-85	5	-85	2	15	7		114	0.1
10											141		True							-84	5	-84	2	16	12		115	0.1
11	40																			-83	5	-83	2	17	11		116	0.1
14					45															-82	5	-82	2	18	10		117	0.2
18	27	27																		-81	5	-81	2	19	8		118	0.2
19	39																			-80	5	-80	2	20	6		136	0.8
26	23	23																		-79	5	-79	2	21	6		137	1
32	18	18																		-78	5	-78	2	22	5		140	0.5
47	28	28																		-77	5	-77	2	23	5		141	0.5
55	28	28																		-76	5	-76	2	24	5		142	0.5
57								30												-75	5	-75	2	25	5		143	0.5
60	29	29																		-74	5	-74	2	26	3		144	0.5
76	26	26																		-73	5	-73	2	27	3		145	0.5
82	30																			-72	5	-72	2	28	1.5		146	0.5
83		17						17												-71	5	-71	2	29	2.4		147	0.5
85	22	22																		-70	5	-70	2	30	2.4		164	0.4
86						45														-69	5	-69	2	31	2.2		165	0.4
87																				-68	5	-68	2	32	2		101		5.3
88	32																			-67	5	-67	2	33	2		104		8.7
91	24	24																		-66	5	-66	2	34	2		107		7.4
95						45														-65	5	-65	2	35	2		112		3.6
96	27	27																		-64	5	-64	2	36	2		117		1.5
100	28	28																		-63	5	-63	2	37	2		120		1.7
103		25						25												-62	5	-62	2	38	2		137		2.4
111		17						17												-61	5	-61	2	39	0.5		144		3.1
113							45													-60	5	-60	2	40	1.5		165		3
115	40																			-59	5	-59	2	41	1.5
120				43																-58	5	-58	2	42	1.5
122							45													-57	5	-57	2	43	1.5
137	40							34												-56	5	-56	2	44	1.5
141		23						23	45											-55	5	-55	2	45	1.5
145	40																			-54	5	-54	2	46	1.5
150									45											-53	5	-53	2	47	1
165	40							40												-52	5	-52	2	48	1
																				-51	5	-51	2	49	1
																				-50	5	-50	2	50	1
																				-49	5	-49	2	51	1
																				-48	5	-48	0	52	1
																				-47	5	-47	0	53	1.5
																				-46	5	-46	0	54	1.4
																				-45	5	-45	0	55	1.4
																				-44	5	-44	0	56	1.4
																				-43	5	0	3	57	1.4
																				-42	5	1	3	58	1.4
																				-41	5	2	3	59	1.4
																				-40	5	3	3	60	1.4
																				-39	5	4	3	61	1.4
																				-38	5	5	3	62	1.4
																				-37	5	6	3	63	1.4
																				-36	5	7	3	64	1.4
																				-35	5	8	3	65	1.4
																				-34	5	9	3	66	1.4
																				-33	5	10	3	67	1.4
																				-32	5	11	3	68	1.4
																				-31	5	12	3	69	1.4
																				-30	5	13	3	70	1.4
																				-29	5	14	3	71	1.4
																				-28	5	15	3	72	1.4
																				-27	5	16	3	73	1.4
																				-26	5	17	3	74	1.4
																				-25	5	18	3	75	1.4
																				-24	5	19	3	76	1.4
																				-23	5	20	3	77	1.4
																				-22	5	21	3	78	1.4
																				-21	5	22	3	79	1.4
																				-20	5	23	3	80	1.4
																				-19	5	24	3	81	1.4
																				-18	5	25	1.5	82	1.8
																				-17	5	26	3	83	1.8
																				-16	5	27	3	84	1.8
																				-15	5	28	3	85	1.8
																				-14	5	29	3	86	1.8
																				-13	40	30	3	87	0.7
																				-12	40	31	3	88	1.6
																				-11	40	32	1.5	89	1.6
																				-10	75	33	0	90	1.6
																				-9	75	34	0.5	91	1.6
																				-8	75	35	0.5	92	1.6
																				-7	75	36	0.5	93	1.6
																				-6	75	37	0.5	94	1.6
																				-5	75	38	0	95	1.2
																				-4	75	39	0.5	96	1.2
																				-3	75	40	0.5	97	1.2
																				-2	75	41	0.5	98	1.2
																				3	50	42	0.5	99	0.4
																				4	50	43	0.5	100	0.5
																				5	50	44	0.5	101	0.5
																				6	50	45	0.5	102	0.5
																				7	50	46	0	103	0.5
																				8	50	47	0.5	104	0.2
																				9	50	48	0.5	105	0.2
																				10	50	49	0.5	106	0.2
																				11	50	50	0.5	107	0.2
																				12	50	51	0.5	108	0.15
																				13	50	52	0.5	109	0.1
																				14	50	53	0.5	110	0.1
																				15	50	54	1	111	0.1
																				16	50	55	1	112	0.1
																				17	50	56	1	113	0.1
																				18	50	57	1	114	0.1
																				19	50	58	1	115	0.1
																				20	50	59	1	116	0.1
																				21	50	60	1	117	0.2
																				22	50	61	1	118	0.2
																				23	50	62	1	136	1
																				24	50	63	1	137	1
																				25	30	64	1	140	1
																				26	30	65	1	141	1
																				27	30	66	1	142	1
																				28	30	67	1	143	1
																				29	30	68	1	144	1
																				30	30	69	1	145	1
																				31	30	70	1	146	1
																				32	25	71	1	147	1
																				33	25	72	1	164	0.8
																				34	25	73	1	165	0.8
																				35	25	74	1	1		2.2
																				36	25	75	1	3		2.7
																				37	25	76	1	5		4.4
																				38	25	77	1	7		7
																				39	25	78	1	9		7.3
																				40	25	79	1	11		7.6
																				41	25	80	1	13		8.6
																				42	25	81	1	15		39*
																				43	25	82	1	16		8.5
																				44	25	83	1	18		15.9
																				45	25	84	1	20		18.6
																				46	25	85	0.5	22		15.6
																				47	25	86	0	24		14.8
																				48	25	87	0	26		19.6
																				49	25	88	0	29		16.3
																				50	25	89	0	32		16.2
																				51	25	90	0	36		12.4
																				52	25	91	0	39		14.2
																				53	25	92	0	43		11.5
																				54	25	93	0	46		12
																				55	25	94	0	51		6.2
																				56	25	95	0	54		8.5
																				57	25	96	0	57		10.7
																				58	25	99	0	61		9.6
																				59	25	100	0	84		12.9
																				60	25	101	0	88		16.4
																				61	25	102	0	91		15.9
																				62	25	103	0	95		16.5
																				63	25	104	0	101		11.9
																				64	25	105	0	104		8.5
																				65	25	106	0	107		8.4
																				66	25	107	0	112		3.7
																				67	25	108	0	117		1.1
																				68	25	109	0	120		1.1
																				69	25	110	0	137		2.8
																				70	25	111	0	144		3.9
																				71	25	112	0	165		3.4
																				72	25	113	0
																				73	25	114	0
																				74	25	115	0
																				75	25	116	0
																				76	25	117	0
																				77	25	118	1
																				78	25	136	0.5
																				79	25	137	1
																				80	25	140	1
																				81	25	141	1
																				82	25	142	1
																				83	25	143	0.75
																				84	25	144	0.5
																				85	25	145	0.5
																				86	25	146	0.5
																				87	25	147	0.5
																				88	20	164	0
																				89	20	165	0
																				90	20	165	0
																				91	20
																				92	20
																				93	20
																				94	20
																				95	20
																				96	20
																				97	20
																				98	20
																				99	15
																				100	15
																				101	15
																				102	15
																				103	15
																				104	15
																				105	15
																				106	15
																				107	15
																				108	15
																				109	15
																				110	15
																				111	15
																				112	15
																				113	15
																				114	15
																				115	15
																				116	15
																				117	15
																				118	15
																				136	15
																				137	15
																				140	15
																				141	15
																				142	15
																				143	15
																				144	15
																				145	15
																				146	15
																				147	15
																				164	12.5
																				165	12.5

## Sheet: Figure 2
	Figure 2b				Figure 2c						Figure 2d
		mutations			deletion	0
	day	swab	BAL		non-synonymous	25					S:K356T	BN.1.3	BN.1.3.1	BN.1.5	BN.1.2	BN.1	BN.3.1	BN.1.2.1	BN.1.9	BN.1.7	BN.1.4
	2	0			synoymous	22					prevalence	0.00609471	0.00430873	0.00195071	0.00150935	0.00103853	0.00094003	0.00084449	0.00077154	0.00071739	0.00059398
	4	1			non-coding	0
	18	6									S:L368I	XBB.1.5	XBB.1	XBB.2	XBB	XBB.1.9	XBB.1.9.1	XBB.1.4.1	XBB.1.1	XBB.3	XBB.3.2
	26	7				a	t	c	g		prevalence	0.00357039	0.00291374	0.00128052	0.00119743	0.0010151	0.00101464	0.00098962	0.00089148	0.00059553	0.00021196
	32	7			a	0	0	0	17.0213
	47	7			t	0	0	17.0213	0		S:T385I	AY.100	AY.122	AY.127	AY.43	B.1.1.7	AY.44	B.1.617.2	B.1.1.141	B.1.1.487	AY.103
	55	9			c	0	46.8085	0	0		prevalence	9.29e-05	6.44e-05	3.01e-05	1.51e-05	1.01e-05	9.32e-06	8.62e-06	6.27e-06	5.9e-06	5.45e-06
	60	9			g	14.8936	2.12766	2.12766	0
	76	13									Figure 2 e
	85	13			ts	tv	ratio					BA.2	BA.2	BA.1.1	BA.1	BA.1.17	XBB.1	BN.1.3	XBB.2	XBB	XBB.1.1	XBB.1.9	BA.2	XBB.1.5	XBB.1	XBB.2	XBB.1.9	BA.2	AY.44
	91	13			45	2	22.5				prevalence	21	24	1	1	8	3	1	2	1	1	1	21	1	7	2	1	22	1
	96	12
	100	13
	4		2
	83		11
	103		13
	111		8
	141		47

## Sheet: Figure 3
	Figure 3c
	B.1	BA.2	d81	d141
	0.5603	35.94	100	100
	0.7817	5.494	100	100
	0.5783	7.552	100	100
	Figure 3 d
	B.1	BA.2	d81	d141
	0.08832	0.07239	5.625	15.66
	0.8478	0.03278	76.17	91.88
	0.1238	0.03332	8.492	6.415
	Figure 3 e
	B.1	BA.2	d81	d141
	0.005011	0.8826	3.772	1.234
	0.02149	2.66	5.787	12.05
	0.003095	4.339	3.637	6.397

## Sheet: Figure 4
	Figure 4a					Figure 4b				Figure 4c										Figure 4d										Figure 4e				Figure 4f
	anti N IgG		anti-N/S IgM				CD8+ IFN-γ+ (%)				A*01/ORF3a207-215	A*01/ORF1ab4163-4172	A*01/S865-873	A*03/N361-369	A*03/S378-386						A*03/S378-386				A*03/N361-369						A*01/S865-873	A*03/S378-386			CD103+ CD69+
	day	BAU/ml	day	BAU/ml		epitope	LuTx	C1		day	LuTx	LuTx	LuTx	LuTx	LuTx	C2	C3	C4			day -1		day 238		day -1		day 238			day	donor	recipient		day	A*01/S865-873	A*03/S378-386
	-69	2.25	-69	0.174		B*40/N322-331	1.28	0.3		-1	0	0	0	0.0126	0.0788						-	+	-	+	-	+	-	+		-1	0.094	0.14			donor	recipient
	-9	2.72	-9	0.146		A*03/N361-369	3.03	0.13		49	0	0	0	0.00409	0.0547					IFN-γ+	0.00739514	0.818985	0.00893067	0.247944	0.108125	1.10312	0.00359801	0.854839		49	0.01	0.057		-1	32.9	11.1
	-7	2.33	-7	0.161		A*03/N361-370	3.04	0.06		238				0.000989	0.0138					TNF+	0.00960265	0.435982	0.00188014	0.0403055	0.0478125	0.219375	0.00595533	0.451613		238	0	0.055		49	50	16
	2	5.66	2	0.218		B*40/M136-145	5.3	0.12		180						0.00128				IFN-γ+ TNF+	0.00110375	0.39404	0.00047004	0.0377203	0.0128125	0.1825	0.00054591	0.431762						238		28.6
	11	1.17	11	0.174		A*03/S378-386	40.1	0.85		181							0.00121			CD107a+	0.0262693	0.664459	0.00611046	0.229142	0.21625	0.903125	0.0115385	0.854839
	20	3.15	20	0.17		A*03/ORF1ab808-816	4.79	0.04		399								0.000232		CD107a+ IFN-γ+ TNF+	0.0002649	0.295806	5.3584e-05	0.0249119	0.0075	0.144375	0.0003598	0.382134
	39	2.94	39	0.163		A*03/ORF1ab5533-5542	0	0
	53	2.12	53	0.146		B*40/ORF1ab6219-6228	0	0
	61	2.16	61	0.172
	82	1.9	82	0.157
	93	2.59	93	0.144
	100	1.9	100	0.13
	109	1.99	109	0.117
	137	1.8	137	0.146
	146	4.17	146
	165	2.62	165	0.142

## Sheet: Suppl. Figure 1
	Suppl. Figure 1a
	date	FEV (%)	DLCO (%)	FVC (liter)
	21-Jul-2006	85.15		4.29
	26-Oct-2006	81.82	38.4	4.32
	12-Jan-2007	86.34	38.2	4.59
	9-May-2007	88.09	38.8	4.62
	21-Nov-2007	80.53	37	4.07
	27-Feb-2008	76.81	33.8	3.88
	18-Jun-2008	86.77		4.37
	3-Dec-2008	83.36	36.4	4.4
	11-Feb-2009	85.97		4.38
	17-Jun-2009	83.58	31.4	4.37
	9-Oct-2009	77.67	29.3	4.16
	17-Feb-2010	69.91	30.5	3.52
	21-Jul-2010	81.18	34.2	4.2
	2-Feb-2011	79.41	28.4	4.03
	29-Jun-2011	79.6	30.9	4.13
	19-Oct-2011	83.1	33.6	3.79
	21-Mar-2012	82.58	24.8	4.2
	13-Jun-2012	78.37	33.3	3.97
	5-Jul-2012	66.85		3.66
	16-Nov-2012	82.09	37.3	4.01
	13-Mar-2013	83.68	31.3	4.19
	24-Jul-2013	81.95	34.5	4.01
	4-Dec-2013	70.64	30.8	3.54
	23-Apr-2014	72.62	29.5	3.64
	15-Oct-2014	67.07	28.2	3.33
	27-Feb-2015	69.41	26.9	3.42
	24-Jun-2015	67.76	29.1	3.24
	12-Oct-2015	68.03	27.6	3.31
	8-Jun-2016	66.38	29.2	3.07
	5-Oct-2016	65.19	27	3.22
	18-Jan-2017	61.12	26.5	2.98
	3-May-2017	62.15	24.6	2.55
	20-Sep-2017	66	29.1	2.7
	31-Jan-2018	68.92	25.7	2.82
	18-Jul-2018	69.51	31.8	2.83
	9-Jan-2019	61.63	26.2	2.51
	24-Jul-2019	67.53	28.9	2.74
	12-Feb-2020	64.47	23.4	2.6
	6-May-2020	63.52	27.4	2.56
	7-Oct-2020	69.6	25.1	2.81
	22-Jan-2021	70.12	25.7	2.83
	15-May-2021	66.37	25	2.66
	8-Oct-2021	68.77	25.8	2.76

## Sheet: Suppl. Figure 2
	Suppl. Figure 2a			Suppl. Figure 2b			Suppl. Figure 2c
	day	temp		day	mg/l			Aveolar macrophages	Neutrophils	Lymphocytes
	12	36.8		-10	134.3		day 57	88	0.8	12
	13	37		-9	156.2		day 103	60	1	38
	14	36.4		-8	124.7		day 111	44	1	55
	15	36.8		-7	65.5		day 137	41	0.4	58
	16	36.5		-6	29.7		day 165	48	1	51
	17	36.8		-5	16.7
	18	36.5		-4	8.4		Suppl. Figure 2d
	19	36.9		-3	4.6			CD4+	CD8+	CD57+	CD20+
	20	36.6		-2	3.3		day 103	28	65	10	8
	21	36.3		14	85.8		day 111	16	68	4	9
	22	36.1		18	45		day 137	32	64	9	3
	23	36.5		20	16.9		day 165	0	94	6	0
	24	36.4		22	6.4
	25	36.5		24	4.6
	26	36.5		26	4.8
	27	36.8		29	4.4
	28	36.3		32	5
	29	35.8		34	8.5
	30	36.7		40	3
	31	35.8		46	3
	32	36.7		54	3
	33	36.6		57	3
	34	36		82	47.3
	35	36.2		83	59.4
	36	36.2		84	86.2
	37	36.9		85	66.7
	38	36.6		88	68.8
	39	36.1		91	111.3
	40	36.2		93	64.4
	41	37.1		95	21.2
	42	36.6		97	7
	43	36.6		100	32.4
	44	37		104	84.7
	45	36.6		106	97
	46	36.1		107	77.3
	47	36.3		109	63
	48	36.1		112	88.7
	49	36		116	27.6
	50	36.6		117	21.5
	51	36.5		137	8.2
	52	36.8		141	47.5
	53	36.7		144	36.1
	54	37.2		146	8.1
	55	37.2		165	4.9
	56	36.4
	57	36.6
	58	36.6
	59	36.8
	60	36.6
	61	36.4
	82	36.9
	83	37
	84	36
	85	36.4
	86	38.2
	87	37.2
	88	36.8
	89	36.8
	90	36
	91	36
	92	36.3
	93	36.4
	94	36.1
	95	36.4
	96	37.1
	97	36.6
	100	37.2
	101	36.9
	102	37.2
	103	38.1
	104	38.2
	105	38.1
	106	38.3
	107	37.7
	108	37.8
	109	36.4
	110	38
	111	36.5
	112	37.4
	113	36.8
	114	37.2
	115	36
	116	36.1
	117	36.2
	118	36.8
	119	37
	138	36.5
	141	37.8
	142	37.4
	143	36.3
	144	36
	145	36.6
	146	35.8
	147	36.5
	148	36.5
	165	36.5
	166	35.9

## Sheet: Suppl. Figure 3
Suppl. Figure 3b
						a	t	c	g		ts	tv	ratio
	deletion	4			a	0	5.1948	6.49351	10.3896		51	26	1.96154
day -9	non-synonymous	56			t	1.2987	0	3.8961	5.1948
	synoymous	20			c	7.79221	40.2597	0	1.2987
	non-coding	2			g	11.6883	3.8961	2.5974	0
						a	t	c	g		ts	tv	ratio
	deletion	4			a	0	4.65116	5.81395	9.30233		60	26	2.30769
day 60	non-synonymous	63			t	1.16279	0	3.48837	4.65116
	synoymous	21			c	6.97674	45.3488	0	1.16279
	non-coding	3			g	11.6279	3.48837	2.32558	0
						a	t	c	g		ts	tv	ratio
	deletion	4			a	0	4.49438	5.61798	10.1124		62	27	2.2963
day 100	non-synonymous	66			t	1.1236	0	4.49438	4.49438
	synoymous	22			c	6.74157	42.6966	0	1.1236
	non-coding	2			g	12.3596	3.37079	3.37079	0
						a	t	c	g		ts	tv	ratio
	deletion	4			a	0	3.2	4	12.8		98	27	3.62963
day 141	non-synonymous	82			t	0.8	0	9.6	3.2
	synoymous	42			c	4	42.4	0	0.8
	non-coding	2			g	13.6	3.2	2.4	0

## Sheet: Suppl. Figure 5
	VeroE6
	hpi	BA.2			d81			d141
	0	1	1	1	1	1	1	1	1	1
	8	1	1	1.15051	1.15051	1	2.16723	1.38908	1	1.60206
	24	3.37409	4.66235	5.03959	3.52461	4.29885	4.64435	3.90309	4.24428	4.11266
	48	4.87316	6.56677	6.75527	4.83138	5.44605	6.27327	4.84062	5.48932	5.26317
	72	6.78292	6.49114	6.29217	5.358	5.2297	5.14165	5.24428	5.03959	4.99114
	Calu3
	hpi	BA.2			d81			d141
	0	1	1	1	1	1	1	1	1	1
	8	1.77815	1.84062	1.15051	1	1.30103	2.3662	1.60206	1	1.95155
	24	4.50515	3.43107	5.14165	4.60206	4.32564	5.21728	3.74819	4.44268	4.75527
	48	6.69897	5.61877	6.94437	5.83251	5.54247	6.75926	4.81954	5.87839	6.81874
	72	6.83251	6.83844	6.93344	4.60206	5.57918	5.50852	4.30103	5.64165	5.89195

## Sheet: Suppl. Figure 6
	Suppl. Figure 6a			Suppl. Figure 6b
		CD4+ IFN-γ+ (%)			CD8+ IFN-γ+ (%)
	epitope	LuTx		epitope	LuTx
	ORF1ab4227-4241	0.016		B*27/N9-17	0
	ORF1ab5019-5033	0.016		B*40/N322-331	1.28
	ORF1ab5974-5988	0		A*03/N361-369	3.03
	ORF1ab6987-7001	0.016		A*03/N361-370	3.04
	ORF1ab1801-1815	0		B*40/M136-145	5.3
	S236-250	0.037		A*01/M171-179	0
	M99-113	0		A*01/ORF3a207-215	0
				A*03/S378-386	40.1
				A*01/S865-873	0
				A*03/ORF1ab808-816	4.79
				A*01/ORF1ab1321-1329	0
				A*01/ORF1ab1636-1646	0
				A*01/ORF1ab1637-1646	0
				A*01/ORF1ab1889-1899	0
				A*01/ORF1ab4082-4091	0
				A*01/ORF1ab4163-4171	0
				A*01/ORF1ab4163-4172	0
				A*01/ORF1ab5130-5138	0
				A*03/ORF1ab5533-5542	0
				B*40/ORF1ab6219-6228	0

## Sheet: Suppl. Figure 8
		CD69+		CD103+
	day	A*01/S865-873	A*03/S378-386	A*01/S865-873	A*03/S378-386
		donor	recipient	donor	recipient
	-1	81.7	67.7	40.8	15
	49	68.8	77	79.2	18.8
	238		64.3		28.6
